# Supplementary material for: Algorithm-driven Artifacts in median polish summarization of Microarray data
Source: BMC Bioinformatics. 2010 Nov 11;11:553. doi: 10.1186/1471-2105-11-553 (PMC2998528; doi:10.1186/1471-2105-11-553)
Supplement: Additional file 12 — trma source code for R (any Operating System), compatible with R.2.10.0 or later. R package source code of the trma procedure, where the median polish summarization step implements a "column-first" median calculation [file 1471-2105-11-553-S12.GZ]

Archive with 67 entries (63 files):
- trma
- trma/src
- trma/R
- trma/man
- trma/DESCRIPTION~
- trma/Read-and-delete-me
- trma/DESCRIPTION
- trma/src/weightedkerneldensity.h
- trma/src/weightedkerneldensity.c
- trma/src/rma_common.h
- trma/src/rma_common.c
- trma/src/rma_background4.h
- trma/src/rma_background4.c
- trma/src/rma2.c~
- trma/src/rma2.c
- trma/src/qnorm.h
- trma/src/qnorm.c
- trma/src/medianpolish.h
- trma/src/medianpolish.c
- trma/src/median_log.h
- trma/src/median_log.c
- trma/src/median.h
- trma/src/median.c
- trma/src/mas5calls.c
- trma/src/log_median.h
- trma/src/log_median.c
- trma/src/log_avg.h
- trma/src/log_avg.c
- trma/src/getall_locations.c
- trma/src/chipbackground.c
- trma/src/biweight.h
- trma/src/biweight.c
- trma/src/avg_log.h
- trma/src/avg_log.c
- trma/src/avg.h
- trma/src/avg.c
- trma/src/R_subColSummarize.h
- trma/src/R_subColSummarize.c
- trma/src/Makevars.win
- trma/src/Makevars.in
- trma/src/trma.so
- trma/src/weightedkerneldensity.o
- trma/src/rma_common.o
- trma/src/rma_background4.o
- trma/src/rma2.o
- trma/src/qnorm.o
- trma/src/medianpolish.o
- trma/src/median_log.o
- trma/src/median.o
- trma/src/mas5calls.o
- trma/src/log_median.o
- trma/src/log_avg.o
- trma/src/getall_locations.o
- trma/src/chipbackground.o
- trma/src/biweight.o
- trma/src/avg_log.o
- trma/src/avg.o
- trma/src/R_subColSummarize.o
- trma/R/trma.R~
- trma/R/trma.R
- trma/R/init.R
- trma/R/fitLM.R
- trma/R/fitLM.R~
- trma/man/trma.Rd~
- trma/man/trma.Rd
- trma/man/trma-package.Rd~
- trma/man/trma-package.Rd
