# Supplementary material for: Algorithm-driven Artifacts in median polish summarization of Microarray data
Source: BMC Bioinformatics. 2010 Nov 11;11:553. doi: 10.1186/1471-2105-11-553 (PMC2998528; doi:10.1186/1471-2105-11-553)
Supplement: Additional file 12 — trma source code for R (any Operating System), compatible with R.2.10.0 or later. R package source code of the trma procedure, where the median polish summarization step implements a "column-first" median calculation [file 1471-2105-11-553-S12.GZ › trma/Read-and-delete-me]

* Edit the help file skeletons in 'man', possibly combining help files
  for multiple functions.
* Put any C/C++/Fortran code in 'src'.
* If you have compiled code, add a .First.lib() function in 'R' to load
  the shared library.
* Run R CMD build to build the package tarball.
* Run R CMD check to check the package tarball.

Read "Writing R Extensions" for more information.
