# Supplementary material for: Algorithm-driven Artifacts in median polish summarization of Microarray data
Source: BMC Bioinformatics. 2010 Nov 11;11:553. doi: 10.1186/1471-2105-11-553 (PMC2998528; doi:10.1186/1471-2105-11-553)
Supplement: Additional file 12 — trma source code for R (any Operating System), compatible with R.2.10.0 or later. R package source code of the trma procedure, where the median polish summarization step implements a "column-first" median calculation [file 1471-2105-11-553-S12.GZ › trma/DESCRIPTION]

Package: trma
Type: Package
Title: What the package does (short line)
Version: 1.0
Date: 2010-04-20
Author: Who wrote it
Maintainer: Who to complain to <yourfault@somewhere.net>
Depends: R (>= 2.10.1), Biobase (>= 2.4.1)
Imports: affyio (>= 1.13.3), Biobase (>= 2.4.1), graphics, grDevices, methods, stats, utils 
Suggests: tkWidgets (>= 1.19.0), affydata
Description: More about what it does (maybe more than one line)
License: What license is it under?
Collate:	trma.R init.R fitLM.R
LazyLoad: yes
