# Supplementary material for: Algorithm-driven Artifacts in median polish summarization of Microarray data
Source: BMC Bioinformatics. 2010 Nov 11;11:553. doi: 10.1186/1471-2105-11-553 (PMC2998528; doi:10.1186/1471-2105-11-553)
Supplement: Additional file 12 — trma source code for R (any Operating System), compatible with R.2.10.0 or later. R package source code of the trma procedure, where the median polish summarization step implements a "column-first" median calculation [file 1471-2105-11-553-S12.GZ › trma/src/weightedkerneldensity.h]

#ifndef WEIGHTEDKERNELDENSITY_H
#define WEIGHTEDKERNELDENSITY_H

void KernelDensity(double *x, int *nxxx, double *weights, double *output, double *xords, int *nout);
void KernelDensity_lowmem(double *x, int *nxxx, double *output, double *output_x, int *nout);
#endif
