# Supplementary material for: Algorithm-driven Artifacts in median polish summarization of Microarray data
Source: BMC Bioinformatics. 2010 Nov 11;11:553. doi: 10.1186/1471-2105-11-553 (PMC2998528; doi:10.1186/1471-2105-11-553)
Supplement: Additional file 12 — trma source code for R (any Operating System), compatible with R.2.10.0 or later. R package source code of the trma procedure, where the median polish summarization step implements a "column-first" median calculation [file 1471-2105-11-553-S12.GZ › trma/src/qnorm.h]

#ifndef QNORM_H
#define QNORM_H 1

#include <R.h>
#include <Rdefines.h>
#include <Rmath.h>
#include <Rinternals.h>
 


int qnorm_c(double *data, int *rows, int *cols);
int qnorm_robust_c(double *data,double *weights, int *rows, int *cols, int *use_median, int *use_log2, int *weight_scheme);
int qnorm_c_using_target(double *data, int *rows, int *cols, double *target, int *targetrows);
int qnorm_c_determine_target(double *data, int *rows, int *cols, double *target, int *targetrows);
int qnorm_c_within_blocks(double *x, int *rows, int *cols, int *blocks);


SEXP R_qnorm_c(SEXP X, SEXP copy);

SEXP R_qnorm_robust_weights(SEXP X, SEXP remove_extreme, SEXP n_remove);
SEXP R_qnorm_robust_c(SEXP X, SEXP copy, SEXP R_weights, SEXP R_use_median, SEXP R_use_log2, SEXP R_weight_scheme);

SEXP R_qnorm_determine_target(SEXP X, SEXP targetlength);
SEXP R_qnorm_using_target(SEXP X, SEXP target,SEXP copy);
SEXP R_qnorm_within_blocks(SEXP X,SEXP blocks,SEXP copy);


#endif
