# Supplementary material for: Algorithm-driven Artifacts in median polish summarization of Microarray data
Source: BMC Bioinformatics. 2010 Nov 11;11:553. doi: 10.1186/1471-2105-11-553 (PMC2998528; doi:10.1186/1471-2105-11-553)
Supplement: Additional file 12 — trma source code for R (any Operating System), compatible with R.2.10.0 or later. R package source code of the trma procedure, where the median polish summarization step implements a "column-first" median calculation [file 1471-2105-11-553-S12.GZ › trma/src/medianpolish.h]

#ifndef MEDIANPOLISH_H
#define MEDIANPOLISH_H 1

void median_polish_fit_no_copy(double *data, int rows, int cols, double *r, double *c, double *t);
void median_polish_no_copy(double *data, int rows, int cols, double *results, double *resultsSE);
void median_polish_log2_no_copy(double *data, int rows, int cols, double *results, double *resultsSE);
void median_polish_log2(double *data, int rows, int cols, double *results, double *resultsSE, double *residuals);
void median_polish(double *data, int rows, int cols, double *results, double *resultsSE, double *residuals);
void MedianPolish(double *data, int rows, int cols, int *cur_rows, double *results, int nprobes, double *resultsSE);
void MedianPolish_no_log(double *data, int rows, int cols, int *cur_rows, double *results, int nprobes, double *resultsSE);


#endif
