# Supplementary material for: Algorithm-driven Artifacts in median polish summarization of Microarray data
Source: BMC Bioinformatics. 2010 Nov 11;11:553. doi: 10.1186/1471-2105-11-553 (PMC2998528; doi:10.1186/1471-2105-11-553)
Supplement: Additional file 12 — trma source code for R (any Operating System), compatible with R.2.10.0 or later. R package source code of the trma procedure, where the median polish summarization step implements a "column-first" median calculation [file 1471-2105-11-553-S12.GZ › trma/src/log_avg.h]

#ifndef LOG_AVG_H
#define LOG_AVG_H 1

void logaverage(double *data, int rows, int cols, double *results, double *resultsSE);
void LogAverage(double *data, int rows, int cols, int *cur_rows, double *results, int nprobes, double *resultsSE);
void LogAverage_noSE(double *data, int rows, int cols, int *cur_rows, double *results, int nprobes);

#endif
