# Supplementary material for: Algorithm-driven Artifacts in median polish summarization of Microarray data
Source: BMC Bioinformatics. 2010 Nov 11;11:553. doi: 10.1186/1471-2105-11-553 (PMC2998528; doi:10.1186/1471-2105-11-553)
Supplement: Additional file 12 — trma source code for R (any Operating System), compatible with R.2.10.0 or later. R package source code of the trma procedure, where the median polish summarization step implements a "column-first" median calculation [file 1471-2105-11-553-S12.GZ › trma/src/R_subColSummarize.h]

#ifndef R_SUBCOLSUMMARIZE_H
#define R_SUBCOLSUMMARIZE_H

SEXP R_subColSummarize_avg_log(SEXP RMatrix, SEXP R_rowIndexList);
SEXP R_subColSummarize_log_avg(SEXP RMatrix, SEXP R_rowIndexList);
SEXP R_subColSummarize_avg(SEXP RMatrix, SEXP R_rowIndexList);
SEXP R_subColSummarize_biweight_log(SEXP RMatrix, SEXP R_rowIndexList);
SEXP R_subColSummarize_biweight(SEXP RMatrix, SEXP R_rowIndexList);
SEXP R_subColSummarize_median_log(SEXP RMatrix, SEXP R_rowIndexList);
SEXP R_subColSummarize_log_median(SEXP RMatrix, SEXP R_rowIndexList);
SEXP R_subColSummarize_median(SEXP RMatrix, SEXP R_rowIndexList);
SEXP R_subColSummarize_medianpolish_log(SEXP RMatrix, SEXP R_rowIndexList);
SEXP R_subColSummarize_medianpolish(SEXP RMatrix, SEXP R_rowIndexList);


#endif
