# Supplementary material for: Algorithm-driven Artifacts in median polish summarization of Microarray data
Source: BMC Bioinformatics. 2010 Nov 11;11:553. doi: 10.1186/1471-2105-11-553 (PMC2998528; doi:10.1186/1471-2105-11-553)
Supplement: Additional file 12 — trma source code for R (any Operating System), compatible with R.2.10.0 or later. R package source code of the trma procedure, where the median polish summarization step implements a "column-first" median calculation [file 1471-2105-11-553-S12.GZ › trma/R/trma.R~]

######################################################
#
# trma - tRMA interface to c code
#
# the tRMA method implemented in c code
#
########################################################

trma <- function(object,subset=NULL, verbose=TRUE, destructive = TRUE,normalize=TRUE,background=TRUE,bgversion=2,...){

  rows <- length(probeNames(object,subset))
  cols <- length(object)

  if (is.null(subset)){
    ngenes <- length(geneNames(object))
  } else {
    ngenes <- length(subset)
  }

  pNList <- probeNames(object,subset)
  pNList <- split(0:(length(pNList) -1), pNList)

  if (destructive){
  	exprs <-
  	.Call("rma_c_complete",pm(object,subset), pNList, ngenes, normalize, background, bgversion, verbose, PACKAGE="trma")
  } else {
	exprs <-
  	.Call("rma_c_complete_copy", pm(object,subset), pNList, ngenes, normalize, background, bgversion, verbose, PACKAGE="trma")
  }
  colnames(exprs) <- sampleNames(object)

  new("ExpressionSet",
      phenoData = phenoData(object),
      annotation = annotation(object),
      protocolData = ncol(exprs),
      experimentData = experimentData(object),
      exprs = exprs)
}
