# Supplementary material for: Algorithm-driven Artifacts in median polish summarization of Microarray data
Source: BMC Bioinformatics. 2010 Nov 11;11:553. doi: 10.1186/1471-2105-11-553 (PMC2998528; doi:10.1186/1471-2105-11-553)
Supplement: Additional file 12 — trma source code for R (any Operating System), compatible with R.2.10.0 or later. R package source code of the trma procedure, where the median polish summarization step implements a "column-first" median calculation [file 1471-2105-11-553-S12.GZ › trma/R/fitLM.R]

### Function which takes as input a probeset matrix (columns = samples, rows = probes)
fitLM<-function(ps) {
	ps<-log2(ps) # Input is non logarithmic
	ps<-t(apply(ps,1,rank)) # Ranked values, row-wise
	colmeans<-apply(ps,2,mean) # column means
	coleff<-vector(mode="numeric") # column effects
	for (i in 1:dim(ps)[2]) {
		coleff<-c(coleff,rep(colmeans[i],dim(ps)[1]))
	}
	vps=as.vector(ps) # Transform the matrix into a vector
	model=lm(vps~coleff) # Fit a model where the values are explained by column (sample) effects
	summary(model)$adj.r.squared
}
