# Supplementary material for: Algorithm-driven Artifacts in median polish summarization of Microarray data
Source: BMC Bioinformatics. 2010 Nov 11;11:553. doi: 10.1186/1471-2105-11-553 (PMC2998528; doi:10.1186/1471-2105-11-553)
Supplement: Additional file 12 — trma source code for R (any Operating System), compatible with R.2.10.0 or later. R package source code of the trma procedure, where the median polish summarization step implements a "column-first" median calculation [file 1471-2105-11-553-S12.GZ › trma/man/trma.Rd]

\name{trma}
\Rdversion{1.1}
\alias{trma}
%- Also NEED an '\alias' for EACH other topic documented here.
\title{
	transposed RMA
}
\description{
%%  ~~ A concise (1-5 lines) description of what the function does. ~~
}
\usage{
trma(object, subset = NULL, verbose = TRUE, destructive = TRUE, normalize = TRUE, background = TRUE, bgversion = 2, ...)
}
%- maybe also 'usage' for other objects documented here.
\arguments{
  \item{object}{
%%     ~~Describe \code{object} here~~
}
  \item{subset}{
%%     ~~Describe \code{subset} here~~
}
  \item{verbose}{
%%     ~~Describe \code{verbose} here~~
}
  \item{destructive}{
%%     ~~Describe \code{destructive} here~~
}
  \item{normalize}{
%%     ~~Describe \code{normalize} here~~
}
  \item{background}{
%%     ~~Describe \code{background} here~~
}
  \item{bgversion}{
%%     ~~Describe \code{bgversion} here~~
}
  \item{\dots}{
%%     ~~Describe \code{\dots} here~~
}
}
\details{
%%  ~~ If necessary, more details than the description above ~~
}
\value{
%%  ~Describe the value returned
%%  If it is a LIST, use
%%  \item{comp1 }{Description of 'comp1'}
%%  \item{comp2 }{Description of 'comp2'}
%% ...
}
\references{
%% ~put references to the literature/web site here ~
}
\author{
%%  ~~who you are~~
}
\note{
%%  ~~further notes~~
}

%% ~Make other sections like Warning with \section{Warning }{....} ~

\seealso{
%% ~~objects to See Also as \code{\link{help}}, ~~~
}
\examples{
##---- Should be DIRECTLY executable !! ----
##-- ==>  Define data, use random,
##--	or do  help(data=index)  for the standard data sets.

## The function is currently defined as
function (object, subset = NULL, verbose = TRUE, destructive = TRUE, 
    normalize = TRUE, background = TRUE, bgversion = 2, ...) 
{
    rows <- length(probeNames(object, subset))
    cols <- length(object)
    if (is.null(subset)) {
        ngenes <- length(geneNames(object))
    }
    else {
        ngenes <- length(subset)
    }
    pNList <- probeNames(object, subset)
    pNList <- split(0:(length(pNList) - 1), pNList)
    if (destructive) {
        exprs <- .Call("rma_c_complete", pm(object, subset), 
            pNList, ngenes, normalize, background, bgversion, 
            verbose, PACKAGE = "affy")
    }
    else {
        exprs <- .Call("rma_c_complete_copy", pm(object, subset), 
            pNList, ngenes, normalize, background, bgversion, 
            verbose, PACKAGE = "affy")
    }
    colnames(exprs) <- sampleNames(object)
    new("ExpressionSet", phenoData = phenoData(object), annotation = annotation(object), 
        protocolData = protocolData(object), experimentData = experimentData(object), 
        exprs = exprs)
  }
}
% Add one or more standard keywords, see file 'KEYWORDS' in the
% R documentation directory.
\keyword{ ~kwd1 }
\keyword{ ~kwd2 }% __ONLY ONE__ keyword per line
