# Supplementary material for: Algorithm-driven Artifacts in median polish summarization of Microarray data
Source: BMC Bioinformatics. 2010 Nov 11;11:553. doi: 10.1186/1471-2105-11-553 (PMC2998528; doi:10.1186/1471-2105-11-553)
Supplement: Additional file 12 — trma source code for R (any Operating System), compatible with R.2.10.0 or later. R package source code of the trma procedure, where the median polish summarization step implements a "column-first" median calculation [file 1471-2105-11-553-S12.GZ › trma/man/trma-package.Rd~]

\name{trma-package}
\Rdversion{1.1}
\alias{trma-package}
\alias{trma}
\docType{package}
\title{
What the package does (short line)
~~ package title ~~
}
\description{
More about what it does (maybe more than one line)
~~ A concise (1-5 lines) description of the package ~~
}
\details{
\tabular{ll}{
Package: \tab trma\cr
Type: \tab Package\cr
Version: \tab 1.0\cr
Date: \tab 2010-04-20\cr
License: \tab What license is it under?\cr
LazyLoad: \tab yes\cr
}
~~ An overview of how to use the package, including the most important ~~
~~ functions ~~
}
\author{
Who wrote it

Maintainer: Who to complain to <yourfault@somewhere.net>
~~ The author and/or maintainer of the package ~~
}
\references{
~~ Literature or other references for background information ~~
}
\keyword{ package }
\seealso{
~~ Optional links to other man pages, e.g. ~~
~~ \code{\link[<pkg>:<pkg>-package]{<pkg>}} ~~
}
\examples{
~~ simple examples of the most important functions ~~
}
