# Supplementary material for: Algorithm-driven Artifacts in median polish summarization of Microarray data
Source: BMC Bioinformatics. 2010 Nov 11;11:553. doi: 10.1186/1471-2105-11-553 (PMC2998528; doi:10.1186/1471-2105-11-553)
Supplement: Additional file 13 — tRMA package for R (Windows), compatible with R.2.10.0 or later. R package for Windows of the trma procedure, where the median polish summarization step implements a "column-first" median calculation [file 1471-2105-11-553-S13.ZIP]

Archive with 23 entries (17 files):
- trma/
- trma/DESCRIPTION
- trma/help/
- trma/help/aliases.rds
- trma/help/AnIndex
- trma/help/paths.rds
- trma/help/trma.rdb
- trma/help/trma.rdx
- trma/html/
- trma/html/00Index.html
- trma/INDEX
- trma/libs/
- trma/libs/trma.dll
- trma/MD5
- trma/Meta/
- trma/Meta/hsearch.rds
- trma/Meta/links.rds
- trma/Meta/package.rds
- trma/Meta/Rd.rds
- trma/R/
- trma/R/trma
- trma/R/trma.rdb
- trma/R/trma.rdx
