# Supplementary material for: Algorithm-driven Artifacts in median polish summarization of Microarray data
Source: BMC Bioinformatics. 2010 Nov 11;11:553. doi: 10.1186/1471-2105-11-553 (PMC2998528; doi:10.1186/1471-2105-11-553)
Supplement: Additional file 13 — tRMA package for R (Windows), compatible with R.2.10.0 or later. R package for Windows of the trma procedure, where the median polish summarization step implements a "column-first" median calculation [file 1471-2105-11-553-S13.ZIP › trma/DESCRIPTION]

Package: trma
Type: Package
Title: What the package does (short line)
Version: 1.0
Date: 2010-04-20
Author: Who wrote it
Maintainer: Who to complain to <yourfault@somewhere.net>
Depends: R (>= 2.10.1), Biobase (>= 2.4.1)
Imports: affyio (>= 1.13.3), Biobase (>= 2.4.1), graphics, grDevices,
        methods, stats, utils
Suggests: tkWidgets (>= 1.19.0), affydata
Description: More about what it does (maybe more than one line)
License: What license is it under?
Collate: trma.R init.R fitLM.R
LazyLoad: yes
Packaged: 2010-06-03 15:16:46 UTC; giorgi
Built: R 2.10.1; i386-pc-mingw32; 2010-06-03 15:16:47 UTC; windows
