# Supplementary material for: Algorithm-driven Artifacts in median polish summarization of Microarray data
Source: BMC Bioinformatics. 2010 Nov 11;11:553. doi: 10.1186/1471-2105-11-553 (PMC2998528; doi:10.1186/1471-2105-11-553)
Supplement: Additional file 13 — tRMA package for R (Windows), compatible with R.2.10.0 or later. R package for Windows of the trma procedure, where the median polish summarization step implements a "column-first" median calculation [file 1471-2105-11-553-S13.ZIP › trma/MD5]

24a5197eba25582ddf748a7bd286f0ce *DESCRIPTION
f4066b27493a478c70338ac9786c862e *INDEX
6f779071aea85be12823884fe540b586 *Meta/Rd.rds
bed9092be011d56bbacdc01fe19ecaf8 *Meta/hsearch.rds
e85b21f11cfe21ac7944c47ce669fd5d *Meta/links.rds
169f1498ab7be02425f1d01bc0b2c550 *Meta/package.rds
6e60a4480e0345d65902fc23b54bffd6 *R/trma
c9a802d4244bf4c75483c7506f373e4c *R/trma.rdb
180468159abf8630b97a7bdabd2a90c8 *R/trma.rdx
bf6c658e1934350cb9812d58a8ed2b6f *help/AnIndex
596de02dcb83a026a0b6e6d055cf55f4 *help/aliases.rds
bf7a4eda0b05bf2505550adbd7fcfc1c *help/paths.rds
64cdf863f3948888b83ecac3f9ee06f6 *help/trma.rdb
be799c886d21961561d4a575c7992d0b *help/trma.rdx
c2d6708511dbe4fb397824484db34396 *html/00Index.html
c06108dd2d243c65d6dc3ec357ab9a84 *libs/trma.dll
