# Supplementary material for: Algorithm-driven Artifacts in median polish summarization of Microarray data
Source: BMC Bioinformatics. 2010 Nov 11;11:553. doi: 10.1186/1471-2105-11-553 (PMC2998528; doi:10.1186/1471-2105-11-553)
Supplement: Additional file 15 — supplementary R code for plot generation. a collection of R scripts used to generate the paper's pictures. [file 1471-2105-11-553-S15.ZIP]

Archive with 4 entries (4 files):
- permutecelfile_pm.pl
- RcodeForFigures.R
- stressSamplesATGE.txt
- stressTissuesATGE.txt
