# Supplementary material for: Algorithm-driven Artifacts in median polish summarization of Microarray data
Source: BMC Bioinformatics. 2010 Nov 11;11:553. doi: 10.1186/1471-2105-11-553 (PMC2998528; doi:10.1186/1471-2105-11-553)
Supplement: Additional file 15 — supplementary R code for plot generation. a collection of R scripts used to generate the paper's pictures. [file 1471-2105-11-553-S15.ZIP › permutecelfile_pm.pl]

#!/usr/bin/perl -w

#############################################################
#                                                           #
# Program to permute CEL files                              #
#  - shuffle if probe location exist in HG_U95Av2_probe_tab (human) #
#	  or ATH1-121501.probe_tab (arabidopsis)  #
#    file to make sure we shuffle only informative probe    #
#  - works only on Version 3 Affymetrix CEL files!!!		#
#    convert them first                                     #
# Usage:  permutecelfile.pl  <cel dir>                      #
#                                                           #
#############################################################

use Fcntl;
$dir = $ARGV[0]; 
my $rows = 712; # 712 for ATH1, 640 for HG U95Av2

#---take location of PM probes---#
#$locfile = "/home/giorgi/networks/Provart/HG_U95Av2.probe_tab";
$locfile = "ATH1-121501.probe_tab";
open(FH,$locfile) or die "Error, could not open $locfile file\n";
$header=<FH>; $header="";
while(<FH>) {
  @thiscol = split("\t",$_);
  $thiscol[1] =~ s/\s//g;
  $thiscol[2] =~ s/\s//g;
  ${"pm".$thiscol[1]}{$thiscol[2]}=0;  #-- hash pm."x" key "y"
}
close FH;


#---read in CEL files---#
opendir(DH,$dir) or die "Error, could not open $dir directory\n";
@celfile = readdir DH;
@celfile = grep !/^\./, @celfile;
@celfile = grep /\.CEL$/, @celfile;
@celfile = map {$_=$dir.$_} @celfile;

foreach my $cel (@celfile) {
  $cel =~ m/(\S+)(\.CEL)/i;
  my $out = $1."pp".$2;
  sysopen(OUT, $out, O_WRONLY|O_TRUNC|O_CREAT, 0666) || die $!;

  open(FH,$cel) or die "Error, could not open $cel file\n";
  @outlier=();
  @col0=(); @col1=(); @col2=(); @col3=(); @col4=(); 
  while(<FH>) {
    chomp;
    $line=$_;
    $region=$1 if ($line =~ m/^\[(\S+)\]/);

    if ($line =~ m/^\[MASKS\]/) {

      #---permute PM indices (even lines)---#
      @idxperm=();
      foreach $i (0..$#col0) {
	push(@idxperm,$i) if (exists ${"pm".$col0[$i]}{$col1[$i]});
      }
      @idxorig = @idxperm;
      permute(\@idxperm);
      #print scalar(@idxperm),"\n";

      #---create permuted arrays---#
      @{"col".$_."perm"} = @{"col".$_} foreach (0..4); 
      foreach $i (0..$#idxorig) {
	${"col".$_."perm"}[$idxorig[$i]] = ${"col".$_}[$idxperm[$i]] foreach (0..4);
        ${"col".$_."perm"}[$rows+$idxorig[$i]] = ${"col".$_}[$rows+$idxperm[$i]] foreach (0..4);
      }      

      #---print permuted probe values---#
      foreach $i (0..$#col0) {
	print OUT $col0[$i],"\t",$col1[$i],"\t",$col2perm[$i],"\t",$col3perm[$i],"\t",$col4perm[$i],"\n";
      }
      print OUT "\n";
    }

    #---print outlier region---#
    if ($line =~ m/^\[MODIFIED\]/) {
      print OUT map "$_\n", @outlier;
      print OUT "\n";
    }

    if ($line=~m/^\s*\d/) {
      @thiscol = split("\t",$line);
      $thiscol[0] =~ s/\s//g;
      $thiscol[1] =~ s/\s//g;

      #---record probe values---#
      if ($region =~ m/INTENSITY/) {
	push(@{"col".$_},$thiscol[$_]) foreach (0..4);
	next;
      } 
      #---record outlier location---#
      if ($region =~ m/OUTLIERS/) {
	$outidx = ($thiscol[1]*$rows) + $thiscol[0];
	push(@outlier,$col0perm[$outidx]."\t".$col1perm[$outidx]);
      }
    } 
    else {
      if ($line=~m/^\s*\S/) {          #---lines not start with digit
	print OUT $line,"\n";
      } else {                         #---empty line
	print OUT "\n" unless ($region =~ m/(INTENSITY)|(OUTLIER)/i);
      }
    }
  }
  close FH;
  close OUT;
}

#----------subroutine----------#
sub permute {
  my $array = shift;
  my $i;
  for ($i = @$array; --$i; ) {
    my $j = int rand ($i+1);
    next if $i == $j;
    @$array[$i,$j] = @$array[$j,$i];
  }
}
