# Supplementary material for: Algorithm-driven Artifacts in median polish summarization of Microarray data
Source: BMC Bioinformatics. 2010 Nov 11;11:553. doi: 10.1186/1471-2105-11-553 (PMC2998528; doi:10.1186/1471-2105-11-553)
Supplement: Additional file 15 — supplementary R code for plot generation. a collection of R scripts used to generate the paper's pictures. [file 1471-2105-11-553-S15.ZIP › RcodeForFigures.R]

# This code normalizes original and permutated arrays, comparing the inter-array correlations
# at different sample sizes
# Author: giorgi
###############################################################################

# Figure 1: inter-correlation plots using MAS5, RMA and GCRMA on original and permutated arrays
# Figure 2: noise plots
# Figure 3: probesets internal consistency vs. RMA effect
# Figure 4: inter-correlation plots using alternatives to Median Polish
# Figure 5: clustering of roots and shoots samples using RMA and tRMA

# Folders
original_array_dir<-"/data/blast/federico/DATASET_3707_ATH1_FROM_GEO/format3" # Containing original arrays
permutated_array_dir<-"/data/blast/federico/DATASET_3707_ATH1_FROM_GEO/permutated" # Containing permutated arrays (permuted with permutecelfile_pm.pl)
correlations_dir<-"/data/blast/federico/oddMedianPolish/correlationFiles_threestep" # Where the correlation coefficients are stored
plot_dir<-"/home/giorgi/Projects/oddMedianPolish2/plots" # Where the plots are stored

samplepoints<-c(2,3,4,5,6,7,8,9,10,11,12,13,14,15,16,17,18,19,20,30,50,100) # Sample sizes
cycles<-1000 # number of sample sets (possibly redundant) per sample size

intercor<-function(eset) {
	cm<-cor(exprs(eset),method="s")
	vec<-as.vector(cm[upper.tri(cm,diag=FALSE)])
}
library(affyPLM)
library(trma)


######## ORIGINAL arrays
setwd(original_array_dir) #Contains the 3707 ATH1 arrays in ASCII format
list<-dir()
list<-list[grep("CEL",list)]
samplevector<-sample(1:length(list),sum(samplepoints*cycles))
### Calculate correlation
firstcycle<-TRUE
for (samplesize in samplepoints) {
	for (cycle in 1:cycles) {
		if(firstcycle){
			left<-1
			firstcycle<-FALSE
		} else {
			left<-left+samplesize
		}
		right<-left+samplesize-1
		setwd(original_array_dir) #Contains the 3707 ATH1 arrays in ASCII format
		data<-ReadAffy(filenames=list[samplevector[left:right]])
		
		eset<-rma(data)
		vR<-intercor(eset)
		eset<-mas5(data)
		vM<-intercor(eset)
		eset<-gcrma(data)
		vG<-intercor(eset)
		eset<-trma(data)
		vT<-intercor(eset)
		eset<-threestep(data,background.method="RMA.2",normalize.method="quantile",summary.method="rlm")
		vRLM<-intercor(eset)
		eset<-threestep(data,background.method="RMA.2",normalize.method="quantile",summary.method="average.log")
		vAVLOG<-intercor(eset)
		
		setwd(correlations_dir)		
		write.table(vR,file=paste("RMA_Pearson_original_",samplesize,".txt",sep=""),append=TRUE,quote=FALSE,row.names=FALSE,col.names=FALSE)
		write.table(vM,file=paste("MAS5_Pearson_original_",samplesize,".txt",sep=""),append=TRUE,quote=FALSE,row.names=FALSE,col.names=FALSE)
		write.table(vG,file=paste("GCRMA_Pearson_original_",samplesize,".txt",sep=""),append=TRUE,quote=FALSE,row.names=FALSE,col.names=FALSE)
		write.table(vT,file=paste("TRMA_Pearson_original_",samplesize,".txt",sep=""),append=TRUE,quote=FALSE,row.names=FALSE,col.names=FALSE)
		write.table(vRLM,file=paste("RMArLM_original_",samplesize,".txt",sep=""),append=TRUE,quote=FALSE,row.names=FALSE,col.names=FALSE)
		write.table(vAVLOG,file=paste("RMAlog_original_",samplesize,".txt",sep=""),append=TRUE,quote=FALSE,row.names=FALSE,col.names=FALSE)
	}
}

######## PERMUTATED
setwd(permutated_array_dir) #Contains the 3707 ATH1 arrays in ASCII format
list<-dir()
list<-list[grep("CEL",list)]
samplevector<-sample(1:length(list),sum(samplepoints*cycles))
### Calculate correlation
firstcycle<-TRUE
for (samplesize in samplepoints) {
	for (cycle in 1:cycles) {
		if(firstcycle){
			left<-1
			firstcycle<-FALSE
		} else {
			left<-left+samplesize
		}
		right<-left+samplesize-1
		setwd(permutated_array_dir) #Contains the 3707 ATH1 arrays in ASCII format
		data<-ReadAffy(filenames=list[samplevector[left:right]])
		
		eset<-rma(data)
		vR<-intercor(eset)
		eset<-mas5(data)
		vM<-intercor(eset)
		eset<-gcrma(data)
		vG<-intercor(eset)
		eset<-trma(data)
		vT<-intercor(eset)
		eset<-threestep(data,background.method="RMA.2",normalize.method="quantile",summary.method="rlm")
		vRLM<-intercor(eset)
		eset<-threestep(data,background.method="RMA.2",normalize.method="quantile",summary.method="average.log")
		vAVLOG<-intercor(eset)
		
		
		setwd(correlations_dir)		
		write.table(vR,file=paste("RMA_Pearson_permutated_",samplesize,".txt",sep=""),append=TRUE,quote=FALSE,row.names=FALSE,col.names=FALSE)
		write.table(vM,file=paste("MAS5_Pearson_permutated_",samplesize,".txt",sep=""),append=TRUE,quote=FALSE,row.names=FALSE,col.names=FALSE)
		write.table(vG,file=paste("GCRMA_Pearson_permutated_",samplesize,".txt",sep=""),append=TRUE,quote=FALSE,row.names=FALSE,col.names=FALSE)
		write.table(vT,file=paste("TRMA_Pearson_permutated_",samplesize,".txt",sep=""),append=TRUE,quote=FALSE,row.names=FALSE,col.names=FALSE)
		write.table(vRLM,file=paste("RMArLM_original_",samplesize,".txt",sep=""),append=TRUE,quote=FALSE,row.names=FALSE,col.names=FALSE)
		write.table(vAVLOG,file=paste("RMAlog_original_",samplesize,".txt",sep=""),append=TRUE,quote=FALSE,row.names=FALSE,col.names=FALSE)
		
	}
}


#######################################################
######## Figure 1 - original and permuted arrays ########
#######################################################
# Plot the intercorrelation effect calculated by the clusters scripts
samplepoints<-c(2,3,4,5,6,7,8,9,10,11,12,13,14,15,16,17,18,19,20,30,50,100) # all samplesizes

### LOAD the files containing the inter-array correlations
setwd(correlations_dir)
M2<-read.table("MAS5_original_2.txt",header=FALSE)[,1];R2<-read.table("RMA_original_2.txt",header=FALSE)[,1];G2<-read.table("GCRMA_original_2.txt",header=FALSE)[,1]
M3<-read.table("MAS5_original_3.txt",header=FALSE)[,1];R3<-read.table("RMA_original_3.txt",header=FALSE)[,1];G3<-read.table("GCRMA_original_3.txt",header=FALSE)[,1]
M4<-read.table("MAS5_original_4.txt",header=FALSE)[,1];R4<-read.table("RMA_original_4.txt",header=FALSE)[,1];G4<-read.table("GCRMA_original_4.txt",header=FALSE)[,1]
M5<-read.table("MAS5_original_5.txt",header=FALSE)[,1];R5<-read.table("RMA_original_5.txt",header=FALSE)[,1];G5<-read.table("GCRMA_original_5.txt",header=FALSE)[,1]
M6<-read.table("MAS5_original_6.txt",header=FALSE)[,1];R6<-read.table("RMA_original_6.txt",header=FALSE)[,1];G6<-read.table("GCRMA_original_6.txt",header=FALSE)[,1]
M7<-read.table("MAS5_original_7.txt",header=FALSE)[,1];R7<-read.table("RMA_original_7.txt",header=FALSE)[,1];G7<-read.table("GCRMA_original_7.txt",header=FALSE)[,1]
M8<-read.table("MAS5_original_8.txt",header=FALSE)[,1];R8<-read.table("RMA_original_8.txt",header=FALSE)[,1];G8<-read.table("GCRMA_original_8.txt",header=FALSE)[,1]
M9<-read.table("MAS5_original_9.txt",header=FALSE)[,1];R9<-read.table("RMA_original_9.txt",header=FALSE)[,1];G9<-read.table("GCRMA_original_9.txt",header=FALSE)[,1]
M10<-read.table("MAS5_original_10.txt",header=FALSE)[,1];R10<-read.table("RMA_original_10.txt",header=FALSE)[,1];G10<-read.table("GCRMA_original_10.txt",header=FALSE)[,1]
M11<-read.table("MAS5_original_11.txt",header=FALSE)[,1];R11<-read.table("RMA_original_11.txt",header=FALSE)[,1];G11<-read.table("GCRMA_original_11.txt",header=FALSE)[,1]
M12<-read.table("MAS5_original_12.txt",header=FALSE)[,1];R12<-read.table("RMA_original_12.txt",header=FALSE)[,1];G12<-read.table("GCRMA_original_12.txt",header=FALSE)[,1]
M13<-read.table("MAS5_original_13.txt",header=FALSE)[,1];R13<-read.table("RMA_original_13.txt",header=FALSE)[,1];G13<-read.table("GCRMA_original_13.txt",header=FALSE)[,1]
M14<-read.table("MAS5_original_14.txt",header=FALSE)[,1];R14<-read.table("RMA_original_14.txt",header=FALSE)[,1];G14<-read.table("GCRMA_original_14.txt",header=FALSE)[,1]
M15<-read.table("MAS5_original_15.txt",header=FALSE)[,1];R15<-read.table("RMA_original_15.txt",header=FALSE)[,1];G15<-read.table("GCRMA_original_15.txt",header=FALSE)[,1]
M16<-read.table("MAS5_original_16.txt",header=FALSE)[,1];R16<-read.table("RMA_original_16.txt",header=FALSE)[,1];G16<-read.table("GCRMA_original_16.txt",header=FALSE)[,1]
M17<-read.table("MAS5_original_17.txt",header=FALSE)[,1];R17<-read.table("RMA_original_17.txt",header=FALSE)[,1];G17<-read.table("GCRMA_original_17.txt",header=FALSE)[,1]
M18<-read.table("MAS5_original_18.txt",header=FALSE)[,1];R18<-read.table("RMA_original_18.txt",header=FALSE)[,1];G18<-read.table("GCRMA_original_18.txt",header=FALSE)[,1]
M19<-read.table("MAS5_original_19.txt",header=FALSE)[,1];R19<-read.table("RMA_original_19.txt",header=FALSE)[,1];G19<-read.table("GCRMA_original_19.txt",header=FALSE)[,1]
M20<-read.table("MAS5_original_20.txt",header=FALSE)[,1];R20<-read.table("RMA_original_20.txt",header=FALSE)[,1];G20<-read.table("GCRMA_original_20.txt",header=FALSE)[,1]
M30<-read.table("MAS5_original_30.txt",header=FALSE)[,1];R30<-read.table("RMA_original_30.txt",header=FALSE)[,1];G30<-read.table("GCRMA_original_30.txt",header=FALSE)[,1]
M50<-read.table("MAS5_original_50.txt",header=FALSE)[,1];R50<-read.table("RMA_original_50.txt",header=FALSE)[,1];G50<-read.table("GCRMA_original_50.txt",header=FALSE)[,1]
M100<-read.table("MAS5_original_100.txt",header=FALSE)[,1];R100<-read.table("RMA_original_100.txt",header=FALSE)[,1];G100<-read.table("GCRMA_original_100.txt",header=FALSE)[,1]

### Plot the original chips correlation
means.MAS5 <- c(mean(M2),mean(M3),mean(M4),mean(M5),mean(M6),mean(M7),mean(M8),mean(M9),mean(M10),mean(M11),mean(M12),mean(M13),mean(M14),mean(M15),mean(M16),mean(M17),mean(M18),mean(M19),mean(M20),mean(M30),mean(M50),mean(M100))
sd.MAS5 <- c(sd(M2),sd(M3),sd(M4),sd(M5),sd(M6),sd(M7),sd(M8),sd(M9),sd(M10),sd(M11),sd(M12),sd(M13),sd(M14),sd(M15),sd(M16),sd(M17),sd(M18),sd(M19),sd(M20),sd(M30),sd(M50),sd(M100))
names(means.MAS5)<-samplepoints;names(sd.MAS5)<-samplepoints

means.RMA <- c(mean(R2),mean(R3),mean(R4),mean(R5),mean(R6),mean(R7),mean(R8),mean(R9),mean(R10),mean(R11),mean(R12),mean(R13),mean(R14),mean(R15),mean(R16),mean(R17),mean(R18),mean(R19),mean(R20),mean(R30),mean(R50),mean(R100))
sd.RMA <- c(sd(R2),sd(R3),sd(R4),sd(R5),sd(R6),sd(R7),sd(R8),sd(R9),sd(R10),sd(R11),sd(R12),sd(R13),sd(R14),sd(R15),sd(R16),sd(R17),sd(R18),sd(R19),sd(R20),sd(R30),sd(R50),sd(R100))
names(means.RMA)<-samplepoints;names(sd.RMA)<-samplepoints

means.GCRMA <- c(mean(G2),mean(G3),mean(G4),mean(G5),mean(G6),mean(G7),mean(G8),mean(G9),mean(G10),mean(G11),mean(G12),mean(G13),mean(G14),mean(G15),mean(G16),mean(G17),mean(G18),mean(G19),mean(G20),mean(G30),mean(G50),mean(G100))
sd.GCRMA <- c(sd(G2),sd(G3),sd(G4),sd(G5),sd(G6),sd(G7),sd(G8),sd(G9),sd(G10),sd(G11),sd(G12),sd(G13),sd(G14),sd(G15),sd(G16),sd(G17),sd(G18),sd(G19),sd(G20),sd(G30),sd(G50),sd(G100))
names(means.GCRMA)<-samplepoints;names(sd.GCRMA)<-samplepoints

# Draw plot
setwd(plot_dir)
file="figure1.pdf"
pdf(file=file,width=12,height=16,pointsize=14)
par(mfrow=c(2,1),mar=10,9,9,7)
plot(means.MAS5,lty=0,lwd=0,ylim=c(0.4,1),xaxt="n",type="n",
		main="Sampling of original ATH1 microarrays",xlab="Sample size",ylab="Correlation coefficient",cex.axis=1.5, cex.lab=1.7,cex.main=2)
polygon(c(1:length(samplepoints),rev(1:length(samplepoints))),c(means.MAS5+sd.MAS5,rev(means.MAS5-sd.MAS5)),border="#20202015",col="#20202015")
polygon(c(1:length(samplepoints),rev(1:length(samplepoints))),c(means.RMA+sd.RMA,rev(means.RMA-sd.RMA)),border="#20202015",col="#20202015")
polygon(c(1:length(samplepoints),rev(1:length(samplepoints))),c(means.GCRMA+sd.GCRMA,rev(means.GCRMA-sd.GCRMA)),border="#20202015",col="#20202015")
lines(means.MAS5,lty=1,col="red",type="b",lwd=3,pch=4,cex=2)
lines(means.RMA,lty=2,col="blue",type="b",lwd=3,pch=2,cex=2)
lines(means.GCRMA,lty=3,col="darkgreen",type="b",lwd=3,pch=3,cex=2)
# SD
lines(means.MAS5+sd.MAS5,col="red",type="l",lwd=1,lty=1,pch=4)
lines(means.MAS5-sd.MAS5,col="red",type="l",lwd=1,lty=1,pch=4)
lines(means.RMA+sd.RMA,col="blue",type="l",lwd=1,lty=2,pch=2)
lines(means.RMA-sd.RMA,col="blue",type="l",lwd=1,lty=2,pch=2)
lines(means.GCRMA+sd.GCRMA,col="darkgreen",type="l",lwd=1,lty=3,pch=3)
lines(means.GCRMA-sd.GCRMA,col="darkgreen",type="l",lwd=1,lty=3,pch=3)
legend("bottomright", c("mas5","rma","gcrma"), box.lwd=2, pch=c(4,2,3), lwd=c(3),lty=c(1,2,3),col=c("red","blue","darkgreen"),cex=2)
axis(side = 1, at = 1:length(samplepoints), labels = samplepoints, cex.axis = 1.1)


##################### PERMUTATED ########################
### LOAD the files containing the inter-array correlations
setwd(correlations_dir)
M2<-read.table("MAS5_permutated_2.txt",header=FALSE)[,1];R2<-read.table("RMA_permutated_2.txt",header=FALSE)[,1];G2<-read.table("GCRMA_permutated_2.txt",header=FALSE)[,1]
M3<-read.table("MAS5_permutated_3.txt",header=FALSE)[,1];R3<-read.table("RMA_permutated_3.txt",header=FALSE)[,1];G3<-read.table("GCRMA_permutated_3.txt",header=FALSE)[,1]
M4<-read.table("MAS5_permutated_4.txt",header=FALSE)[,1];R4<-read.table("RMA_permutated_4.txt",header=FALSE)[,1];G4<-read.table("GCRMA_permutated_4.txt",header=FALSE)[,1]
M5<-read.table("MAS5_permutated_5.txt",header=FALSE)[,1];R5<-read.table("RMA_permutated_5.txt",header=FALSE)[,1];G5<-read.table("GCRMA_permutated_5.txt",header=FALSE)[,1]
M6<-read.table("MAS5_permutated_6.txt",header=FALSE)[,1];R6<-read.table("RMA_permutated_6.txt",header=FALSE)[,1];G6<-read.table("GCRMA_permutated_6.txt",header=FALSE)[,1]
M7<-read.table("MAS5_permutated_7.txt",header=FALSE)[,1];R7<-read.table("RMA_permutated_7.txt",header=FALSE)[,1];G7<-read.table("GCRMA_permutated_7.txt",header=FALSE)[,1]
M8<-read.table("MAS5_permutated_8.txt",header=FALSE)[,1];R8<-read.table("RMA_permutated_8.txt",header=FALSE)[,1];G8<-read.table("GCRMA_permutated_8.txt",header=FALSE)[,1]
M9<-read.table("MAS5_permutated_9.txt",header=FALSE)[,1];R9<-read.table("RMA_permutated_9.txt",header=FALSE)[,1];G9<-read.table("GCRMA_permutated_9.txt",header=FALSE)[,1]
M10<-read.table("MAS5_permutated_10.txt",header=FALSE)[,1];R10<-read.table("RMA_permutated_10.txt",header=FALSE)[,1];G10<-read.table("GCRMA_permutated_10.txt",header=FALSE)[,1]
M11<-read.table("MAS5_permutated_11.txt",header=FALSE)[,1];R11<-read.table("RMA_permutated_11.txt",header=FALSE)[,1];G11<-read.table("GCRMA_permutated_11.txt",header=FALSE)[,1]
M12<-read.table("MAS5_permutated_12.txt",header=FALSE)[,1];R12<-read.table("RMA_permutated_12.txt",header=FALSE)[,1];G12<-read.table("GCRMA_permutated_12.txt",header=FALSE)[,1];
M13<-read.table("MAS5_permutated_13.txt",header=FALSE)[,1];R13<-read.table("RMA_permutated_13.txt",header=FALSE)[,1];G13<-read.table("GCRMA_permutated_13.txt",header=FALSE)[,1]
M14<-read.table("MAS5_permutated_14.txt",header=FALSE)[,1];R14<-read.table("RMA_permutated_14.txt",header=FALSE)[,1];G14<-read.table("GCRMA_permutated_14.txt",header=FALSE)[,1]
M15<-read.table("MAS5_permutated_15.txt",header=FALSE)[,1];R15<-read.table("RMA_permutated_15.txt",header=FALSE)[,1];G15<-read.table("GCRMA_permutated_15.txt",header=FALSE)[,1]
M16<-read.table("MAS5_permutated_16.txt",header=FALSE)[,1];R16<-read.table("RMA_permutated_16.txt",header=FALSE)[,1];G16<-read.table("GCRMA_permutated_16.txt",header=FALSE)[,1]
M17<-read.table("MAS5_permutated_17.txt",header=FALSE)[,1];R17<-read.table("RMA_permutated_17.txt",header=FALSE)[,1];G17<-read.table("GCRMA_permutated_17.txt",header=FALSE)[,1]
M18<-read.table("MAS5_permutated_18.txt",header=FALSE)[,1];R18<-read.table("RMA_permutated_18.txt",header=FALSE)[,1];G18<-read.table("GCRMA_permutated_18.txt",header=FALSE)[,1]
M19<-read.table("MAS5_permutated_19.txt",header=FALSE)[,1];R19<-read.table("RMA_permutated_19.txt",header=FALSE)[,1];G19<-read.table("GCRMA_permutated_19.txt",header=FALSE)[,1]
M20<-read.table("MAS5_permutated_20.txt",header=FALSE)[,1];R20<-read.table("RMA_permutated_20.txt",header=FALSE)[,1];G20<-read.table("GCRMA_permutated_20.txt",header=FALSE)[,1]
M30<-read.table("MAS5_permutated_30.txt",header=FALSE)[,1];R30<-read.table("RMA_permutated_30.txt",header=FALSE)[,1];G30<-read.table("GCRMA_permutated_30.txt",header=FALSE)[,1]
M50<-read.table("MAS5_permutated_50.txt",header=FALSE)[,1];R50<-read.table("RMA_permutated_50.txt",header=FALSE)[,1];G50<-read.table("GCRMA_permutated_50.txt",header=FALSE)[,1]
M100<-read.table("MAS5_permutated_100.txt",header=FALSE)[,1];R100<-read.table("RMA_permutated_100.txt",header=FALSE)[,1];G100<-read.table("GCRMA_permutated_100.txt",header=FALSE)[,1]

means.MAS5 <- c(mean(M2),mean(M3),mean(M4),mean(M5),mean(M6),mean(M7),mean(M8),mean(M9),mean(M10),mean(M11),mean(M12),mean(M13),mean(M14),mean(M15),mean(M16),mean(M17),mean(M18),mean(M19),mean(M20),mean(M30),mean(M50),mean(M100))
sd.MAS5 <- c(sd(M2),sd(M3),sd(M4),sd(M5),sd(M6),sd(M7),sd(M8),sd(M9),sd(M10),sd(M11),sd(M12),sd(M13),sd(M14),sd(M15),sd(M16),sd(M17),sd(M18),sd(M19),sd(M20),sd(M30),sd(M50),sd(M100))
names(means.MAS5)<-samplepoints;names(sd.MAS5)<-samplepoints

means.RMA <- c(mean(R2),mean(R3),mean(R4),mean(R5),mean(R6),mean(R7),mean(R8),mean(R9),mean(R10),mean(R11),mean(R12),mean(R13),mean(R14),mean(R15),mean(R16),mean(R17),mean(R18),mean(R19),mean(R20),mean(R30),mean(R50),mean(R100))
sd.RMA <- c(sd(R2),sd(R3),sd(R4),sd(R5),sd(R6),sd(R7),sd(R8),sd(R9),sd(R10),sd(R11),sd(R12),sd(R13),sd(R14),sd(R15),sd(R16),sd(R17),sd(R18),sd(R19),sd(R20),sd(R30),sd(R50),sd(R100))
names(means.RMA)<-samplepoints;names(sd.RMA)<-samplepoints

means.GCRMA <- c(mean(G2),mean(G3),mean(G4),mean(G5),mean(G6),mean(G7),mean(G8),mean(G9),mean(G10),mean(G11),mean(G12),mean(G13),mean(G14),mean(G15),mean(G16),mean(G17),mean(G18),mean(G19),mean(G20),mean(G30),mean(G50),mean(G100))
sd.GCRMA <- c(sd(G2),sd(G3),sd(G4),sd(G5),sd(G6),sd(G7),sd(G8),sd(G9),sd(G10),sd(G11),sd(G12),sd(G13),sd(G14),sd(G15),sd(G16),sd(G17),sd(G18),sd(G19),sd(G20),sd(G30),sd(G50),sd(G100))
names(means.GCRMA)<-samplepoints;names(sd.GCRMA)<-samplepoints


# Draw plot
plot(means.MAS5,lty=0,lwd=0,ylim=c(0,1),xaxt="n",type="n",
		main="Sampling of permutated ATH1 microarrays",xlab="Sample size",ylab="Correlation coefficient",cex.axis=1.5, cex.lab=1.7,cex.main=2)
polygon(c(1:length(samplepoints),rev(1:length(samplepoints))),c(means.MAS5+sd.MAS5,rev(means.MAS5-sd.MAS5)),border="#20202015",col="#20202015")
polygon(c(1:length(samplepoints),rev(1:length(samplepoints))),c(means.RMA+sd.RMA,rev(means.RMA-sd.RMA)),border="#20202015",col="#20202015")
polygon(c(1:length(samplepoints),rev(1:length(samplepoints))),c(means.GCRMA+sd.GCRMA,rev(means.GCRMA-sd.GCRMA)),border="#20202015",col="#20202015")
lines(means.MAS5,lty=1,col="red",type="b",lwd=3,pch=4,cex=2)
lines(means.RMA,lty=2,col="blue",type="b",lwd=3,pch=2,cex=2)
lines(means.GCRMA,lty=3,col="darkgreen",type="b",lwd=3,pch=3,cex=2)
# SD
lines(means.MAS5+sd.MAS5,col="red",type="l",lwd=1,lty=1,pch=4)
lines(means.MAS5-sd.MAS5,col="red",type="l",lwd=1,lty=1,pch=4)
lines(means.RMA+sd.RMA,col="blue",type="l",lwd=1,lty=2,pch=2)
lines(means.RMA-sd.RMA,col="blue",type="l",lwd=1,lty=2,pch=2)
lines(means.GCRMA+sd.GCRMA,col="darkgreen",type="l",lwd=1,lty=3,pch=3)
lines(means.GCRMA-sd.GCRMA,col="darkgreen",type="l",lwd=1,lty=3,pch=3)
legend("topright", c("mas5","rma","gcrma"), box.lwd=2, pch=c(4,2,3), lwd=c(3),lty=c(1,2,3),col=c("red","blue","darkgreen"),cex=2)
axis(side = 1, at = 1:length(samplepoints), labels = samplepoints, cex.axis = 1.1)
dev.off()


#######################################################
######## Figure 2 - noise plots ########
#######################################################
# Sample sizes 3, 4 and 5
samples<-c(3,4,5)
cycles<-1000
for (samplesize in samples) {
	i<-1
	while (i <=cycles) {
		i<-i+1
		# Load original (o) and corresponding permutated (p)
		sampvector<-sample(1:3707,samplesize)
		setwd(original_arrays_dir)
		list<-dir()
		datao<-ReadAffy(filenames=list[sampvector])
		setwd(permutated_arrays_dir)
		list<-dir()
		datap<-ReadAffy(filenames=list[sampvector])
		# We try different combinations original/noise
		meanR<-vector()
		meanM<-vector()
		meanG<-vector()
		for (w in 0:10) {
			wp<-w/10
			wo<-1-wp
			# Generate noise matrices
			noiseo<-apply(exprs(datao),1,noisefun,wo)
			noisep<-apply(exprs(datap),1,noisefun,wp)
			noise<-noiseo+noisep
			# rematrix noise
			noise<-matrix(noise,ncol=samplesize,byrow=T)
			rownames(noise)<-rownames(exprs(datao))
			colnames(noise)<-colnames(exprs(datao))
			# create a noised affybatch object
			sampvector<-sample(1:3707,samplesize)
			setwd(original_arrays_dir)
			list<-dir()
			data<-ReadAffy(filenames=list[sampvector])
			exprs(data)<-noise
			R<-rma(data)
			G<-gcrma(data)
			M<-mas5(data)
			meanR<-c(meanR,mean(intercor(R)))
			meanG<-c(meanG,mean(intercor(G)))
			meanM<-c(meanM,mean(intercor(M)))
		}
		setwd(correlations_dir)
		write.table(meanR,file=paste("noiseRMA_mean",samplesize,".txt",sep=""),
				append=T,quote=FALSE,row.names=FALSE,col.names=FALSE)
		write.table(meanM,file=paste("noiseMAS5_mean",samplesize,".txt",sep=""),
				append=T,quote=FALSE,row.names=FALSE,col.names=FALSE)
		write.table(meanG,file=paste("noiseGCRMA_mean",samplesize,".txt",sep=""),
				append=T,quote=FALSE,row.names=FALSE,col.names=FALSE)		
	}
}


setwd(plot_dir)
pdf(file="figure2.pdf",width=12,height=6,pointsize=14)
par(mfrow=c(1,3))
for (size in c(3,4,5)) {
	setwd(correlations_dir)
	R<-read.table(paste(sep="","noiseRMA_mean",size,".txt"),header=FALSE)
	M<-read.table(paste(sep="","noiseMAS5_mean",size,".txt"),header=FALSE)
	G<-read.table(paste(sep="","noiseGCRMA_mean",size,".txt"),header=FALSE)
	R<-matrix(R[,1],ncol=11,byrow=TRUE)
	M<-matrix(M[,1],ncol=11,byrow=TRUE)
	G<-matrix(G[,1],ncol=11,byrow=TRUE)
	
	R.means<-apply(R,2,mean)
	R.sds<-apply(R,2,sd)
	M.means<-apply(M,2,mean)
	M.sds<-apply(M,2,sd)
	G.means<-apply(G,2,mean)
	G.sds<-apply(G,2,sd)
	
	
	# Plot
	xl<-c("0","0.1","0.2","0.3","0.4","0.5","0.6","0.7","0.8","0.9","1.0")
	plot(M.means,lty=1,col="red",type="n",ylim=c(0,1),lwd=0,
			main=paste(sep="","Sample size: ",size),xlab="Noise level",
			ylab="Correlation coefficient",xaxt="n",pch=1,cex.axis=1.5, cex.lab=1.7,cex.main=2)
	polygon(c(1:length(xl),rev(1:length(xl))),c(M.means+M.sds,rev(M.means-M.sds)),border="#20202015",col="#20202015")
	polygon(c(1:length(xl),rev(1:length(xl))),c(R.means+R.sds,rev(R.means-R.sds)),border="#20202015",col="#20202015")
	polygon(c(1:length(xl),rev(1:length(xl))),c(G.means+G.sds,rev(G.means-G.sds)),border="#20202015",col="#20202015")
	lines(M.means,lty=1,col="red",type="b",lwd=3,pch=4,cex=2)
	lines(R.means,lty=2,col="blue",type="b",lwd=3,pch=2,cex=2)
	lines(G.means,lty=3,col="darkgreen",type="b",lwd=3,pch=3,cex=2)
	# SD
	lines(M.means+M.sds,col="red",type="l",lwd=1,lty=1,pch=4)
	lines(M.means-M.sds,col="red",type="l",lwd=1,lty=1,pch=4)
	lines(R.means+R.sds,col="blue",type="l",lwd=1,lty=2,pch=2)
	lines(R.means-R.sds,col="blue",type="l",lwd=1,lty=2,pch=2)
	lines(G.means+G.sds,col="darkgreen",type="l",lwd=1,lty=3,pch=3)
	lines(G.means-G.sds,col="darkgreen",type="l",lwd=1,lty=3,pch=3)
	axis(side = 1, at = (1:length(xl)), labels = xl, cex.axis=1)
	legend("bottomleft", c("mas5","rma","gcrma"), box.lwd=2, pch=c(4,2,3), lwd=c(3),lty=c(1,2,3),col=c("red","blue","darkgreen"),cex=2)
}
dev.off()


#######################################################
########### Figure 3 - Inconsistency vs. Effect  ###########
#######################################################
### Function which takes as input a probeset matrix (columns = samples, rows = probes)
fitLM<-function(ps) {
	ps<-log2(ps) # Input is non logarithmic
	ps<-t(apply(ps,1,rank)) # Ranked values, row-wise
	colmeans<-apply(ps,2,mean) # column means
	coleff<-vector(mode="numeric") # column effects
	for (i in 1:dim(ps)[2]) {
		coleff<-c(coleff,rep(colmeans[i],dim(ps)[1]))
	}
	vps=as.vector(ps) # Transform the matrix into a vector
	model=lm(vps~coleff) # Fit a model where the values are explained by column (sample) effects
	summary(model)$adj.r.squared
}

### Calculate internal probeset consistency
# Load data, we get some original arrays
library(affy)
cycles<-100
samplesize<-9
setwd(original_arrays_dir)
list<-dir()

# Prepare the vector that stores the adjusted r-squared
fitrs<-vector(mode="numeric",length=22810) # TODO dynamic number of probesets?
for (cycle in 1:cycles) {
	sampvector<-sample(1:3707,samplesize)
	data<-ReadAffy(filenames=list[sampvector])
	# We extract ALL probesets
	ps.list<-probeset(data,featureNames(data))
	# Get the fit to a linear model (inconsistent probesets)
	for (n in 1:length(featureNames(data))) {
		fitrs[n]<-fitrs[n]+fitLM.colfit.rowrank(pm(ps.list[[n]]))
	}
}
names(fitrs)<-featureNames(data)
# Calculate the mean
fitrs<-fitrs/cycles

### Now obtain the number of identical samples for each probeset (sample size 3)
samples<-3
cycles<-10000
identicals<-vector(mode="integer",length=dim(R)[1])
setwd(original_array_dir)
for (i in 1:cycles) {
	sampvector<-sample(1:3707,samples)
	list<-dir()
	data<-ReadAffy(filenames=list[sampvector])
	R<-rma(data)
	for (n in 1:dim(R)[1]) {
		identicals[n]<-identicals[n]+id(exprs(R)[n,])
	}
}

id.output<-cbind(rownames(exprs(R)),identicals)

# Plot the number of identicals vs. internal inconsistency
setwd(correlations_dir)
library(hexbin)
setwd(plot_dir);
pdf(file="figure3.pdf")
plot(hexbin(fitrs[,1],id.output/10000,xbin=100),
		main = "Inconsistent probesets tend to yield identical results",
		xlab="Fit to a linear model of the probeset (adjusted R²)",
		ylab="Fraction of identical arrays")
dev.off()


#######################################################
######## Figure 4 - MP alternatives ########
#######################################################
samplepoints<-c(2,3,4,5,6,7,8,9,10,11,12,13,14,15,16,17,18,19,20,30,50,100)

### LOAD the files containing the inter-array correlations
setwd(correlations_dir)
# RMA
R2<-read.table("RMA_permutated_2.txt",header=FALSE)[,1]
R3<-read.table("RMA_permutated_3.txt",header=FALSE)[,1]
R4<-read.table("RMA_permutated_4.txt",header=FALSE)[,1]
R5<-read.table("RMA_permutated_5.txt",header=FALSE)[,1]
R6<-read.table("RMA_permutated_6.txt",header=FALSE)[,1]
R7<-read.table("RMA_permutated_7.txt",header=FALSE)[,1]
R8<-read.table("RMA_permutated_8.txt",header=FALSE)[,1]
R9<-read.table("RMA_permutated_9.txt",header=FALSE)[,1]
R10<-read.table("RMA_permutated_10.txt",header=FALSE)[,1]
R11<-read.table("RMA_permutated_11.txt",header=FALSE)[,1]
R12<-read.table("RMA_permutated_12.txt",header=FALSE)[,1]
R13<-read.table("RMA_permutated_13.txt",header=FALSE)[,1]
R14<-read.table("RMA_permutated_14.txt",header=FALSE)[,1]
R15<-read.table("RMA_permutated_15.txt",header=FALSE)[,1]
R16<-read.table("RMA_permutated_16.txt",header=FALSE)[,1]
R17<-read.table("RMA_permutated_17.txt",header=FALSE)[,1]
R18<-read.table("RMA_permutated_18.txt",header=FALSE)[,1]
R19<-read.table("RMA_permutated_19.txt",header=FALSE)[,1]
R20<-read.table("RMA_permutated_20.txt",header=FALSE)[,1]
R30<-read.table("RMA_permutated_30.txt",header=FALSE)[,1]
R50<-read.table("RMA_permutated_50.txt",header=FALSE)[,1]
R100<-read.table("RMA_permutated_100.txt",header=FALSE)[,1]
# RMA robust linear model
RLM2<-read.table("RMArLM_permutated_2.txt",header=FALSE)[,1]
RLM3<-read.table("RMArLM_permutated_3.txt",header=FALSE)[,1]
RLM4<-read.table("RMArLM_permutated_4.txt",header=FALSE)[,1]
RLM5<-read.table("RMArLM_permutated_5.txt",header=FALSE)[,1]
RLM6<-read.table("RMArLM_permutated_6.txt",header=FALSE)[,1]
RLM7<-read.table("RMArLM_permutated_7.txt",header=FALSE)[,1]
RLM8<-read.table("RMArLM_permutated_8.txt",header=FALSE)[,1]
RLM9<-read.table("RMArLM_permutated_9.txt",header=FALSE)[,1]
RLM10<-read.table("RMArLM_permutated_10.txt",header=FALSE)[,1]
RLM11<-read.table("RMArLM_permutated_11.txt",header=FALSE)[,1]
RLM12<-read.table("RMArLM_permutated_12.txt",header=FALSE)[,1]
RLM13<-read.table("RMArLM_permutated_13.txt",header=FALSE)[,1]
RLM14<-read.table("RMArLM_permutated_14.txt",header=FALSE)[,1]
RLM15<-read.table("RMArLM_permutated_15.txt",header=FALSE)[,1]
RLM16<-read.table("RMArLM_permutated_16.txt",header=FALSE)[,1]
RLM17<-read.table("RMArLM_permutated_17.txt",header=FALSE)[,1]
RLM18<-read.table("RMArLM_permutated_18.txt",header=FALSE)[,1]
RLM19<-read.table("RMArLM_permutated_19.txt",header=FALSE)[,1]
RLM20<-read.table("RMArLM_permutated_20.txt",header=FALSE)[,1]
RLM30<-read.table("RMArLM_permutated_30.txt",header=FALSE)[,1]
RLM50<-read.table("RMArLM_permutated_50.txt",header=FALSE)[,1]
RLM100<-read.table("RMArLM_permutated_100.txt",header=FALSE)[,1]
# RMA average of log (single-array technique)
RLOG2<-read.table("RMAlog_permutated_2.txt",header=FALSE)[,1]
RLOG3<-read.table("RMAlog_permutated_3.txt",header=FALSE)[,1]
RLOG4<-read.table("RMAlog_permutated_4.txt",header=FALSE)[,1]
RLOG5<-read.table("RMAlog_permutated_5.txt",header=FALSE)[,1]
RLOG6<-read.table("RMAlog_permutated_6.txt",header=FALSE)[,1]
RLOG7<-read.table("RMAlog_permutated_7.txt",header=FALSE)[,1]
RLOG8<-read.table("RMAlog_permutated_8.txt",header=FALSE)[,1]
RLOG9<-read.table("RMAlog_permutated_9.txt",header=FALSE)[,1]
RLOG10<-read.table("RMAlog_permutated_10.txt",header=FALSE)[,1]
RLOG11<-read.table("RMAlog_permutated_11.txt",header=FALSE)[,1]
RLOG12<-read.table("RMAlog_permutated_12.txt",header=FALSE)[,1]
RLOG13<-read.table("RMAlog_permutated_13.txt",header=FALSE)[,1]
RLOG14<-read.table("RMAlog_permutated_14.txt",header=FALSE)[,1]
RLOG15<-read.table("RMAlog_permutated_15.txt",header=FALSE)[,1]
RLOG16<-read.table("RMAlog_permutated_16.txt",header=FALSE)[,1]
RLOG17<-read.table("RMAlog_permutated_17.txt",header=FALSE)[,1]
RLOG18<-read.table("RMAlog_permutated_18.txt",header=FALSE)[,1]
RLOG19<-read.table("RMAlog_permutated_19.txt",header=FALSE)[,1]
RLOG20<-read.table("RMAlog_permutated_20.txt",header=FALSE)[,1]
RLOG30<-read.table("RMAlog_permutated_30.txt",header=FALSE)[,1]
RLOG50<-read.table("RMAlog_permutated_50.txt",header=FALSE)[,1]
RLOG100<-read.table("RMAlog_permutated_100.txt",header=FALSE)[,1]
# RMA new median polish (tRMA)
t2<-read.table("tRMA_permutated_2.txt",header=FALSE)[,1]
t3<-read.table("tRMA_permutated_3.txt",header=FALSE)[,1]
t4<-read.table("tRMA_permutated_4.txt",header=FALSE)[,1]
t5<-read.table("tRMA_permutated_5.txt",header=FALSE)[,1]
t6<-read.table("tRMA_permutated_6.txt",header=FALSE)[,1]
t7<-read.table("tRMA_permutated_7.txt",header=FALSE)[,1]
t8<-read.table("tRMA_permutated_8.txt",header=FALSE)[,1]
t9<-read.table("tRMA_permutated_9.txt",header=FALSE)[,1]
t10<-read.table("tRMA_permutated_10.txt",header=FALSE)[,1]
t11<-read.table("tRMA_permutated_11.txt",header=FALSE)[,1]
t12<-read.table("tRMA_permutated_12.txt",header=FALSE)[,1]
t13<-read.table("tRMA_permutated_13.txt",header=FALSE)[,1]
t14<-read.table("tRMA_permutated_14.txt",header=FALSE)[,1]
t15<-read.table("tRMA_permutated_15.txt",header=FALSE)[,1]
t16<-read.table("tRMA_permutated_16.txt",header=FALSE)[,1]
t17<-read.table("tRMA_permutated_17.txt",header=FALSE)[,1]
t18<-read.table("tRMA_permutated_18.txt",header=FALSE)[,1]
t19<-read.table("tRMA_permutated_19.txt",header=FALSE)[,1]
t20<-read.table("tRMA_permutated_20.txt",header=FALSE)[,1]
t30<-read.table("tRMA_permutated_30.txt",header=FALSE)[,1]
t50<-read.table("tRMA_permutated_50.txt",header=FALSE)[,1]
t100<-read.table("tRMA_permutated_100.txt",header=FALSE)[,1]
# GCRMA
g2<-read.table("GCRMA_permutated_2.txt",header=FALSE)[,1]
g3<-read.table("GCRMA_permutated_3.txt",header=FALSE)[,1]
g4<-read.table("GCRMA_permutated_4.txt",header=FALSE)[,1]
g5<-read.table("GCRMA_permutated_5.txt",header=FALSE)[,1]
g6<-read.table("GCRMA_permutated_6.txt",header=FALSE)[,1]
g7<-read.table("GCRMA_permutated_7.txt",header=FALSE)[,1]
g8<-read.table("GCRMA_permutated_8.txt",header=FALSE)[,1]
g9<-read.table("GCRMA_permutated_9.txt",header=FALSE)[,1]
g10<-read.table("GCRMA_permutated_10.txt",header=FALSE)[,1]
g11<-read.table("GCRMA_permutated_11.txt",header=FALSE)[,1]
g12<-read.table("GCRMA_permutated_12.txt",header=FALSE)[,1]
g13<-read.table("GCRMA_permutated_13.txt",header=FALSE)[,1]
g14<-read.table("GCRMA_permutated_14.txt",header=FALSE)[,1]
g15<-read.table("GCRMA_permutated_15.txt",header=FALSE)[,1]
g16<-read.table("GCRMA_permutated_16.txt",header=FALSE)[,1]
g17<-read.table("GCRMA_permutated_17.txt",header=FALSE)[,1]
g18<-read.table("GCRMA_permutated_18.txt",header=FALSE)[,1]
g19<-read.table("GCRMA_permutated_19.txt",header=FALSE)[,1]
g20<-read.table("GCRMA_permutated_20.txt",header=FALSE)[,1]
g30<-read.table("GCRMA_permutated_30.txt",header=FALSE)[,1]
g50<-read.table("GCRMA_permutated_50.txt",header=FALSE)[,1]
g100<-read.table("GCRMA_permutated_100.txt",header=FALSE)[,1]
# GCRMA new median polish (tGCRMA)
tg2<-read.table("tGCRMA_permutated_2.txt",header=FALSE)[,1]
tg3<-read.table("tGCRMA_permutated_3.txt",header=FALSE)[,1]
tg4<-read.table("tGCRMA_permutated_4.txt",header=FALSE)[,1]
tg5<-read.table("tGCRMA_permutated_5.txt",header=FALSE)[,1]
tg6<-read.table("tGCRMA_permutated_6.txt",header=FALSE)[,1]
tg7<-read.table("tGCRMA_permutated_7.txt",header=FALSE)[,1]
tg8<-read.table("tGCRMA_permutated_8.txt",header=FALSE)[,1]
tg9<-read.table("tGCRMA_permutated_9.txt",header=FALSE)[,1]
tg10<-read.table("tGCRMA_permutated_10.txt",header=FALSE)[,1]
tg11<-read.table("tGCRMA_permutated_11.txt",header=FALSE)[,1]
tg12<-read.table("tGCRMA_permutated_12.txt",header=FALSE)[,1]
tg13<-read.table("tGCRMA_permutated_13.txt",header=FALSE)[,1]
tg14<-read.table("tGCRMA_permutated_14.txt",header=FALSE)[,1]
tg15<-read.table("tGCRMA_permutated_15.txt",header=FALSE)[,1]
tg16<-read.table("tGCRMA_permutated_16.txt",header=FALSE)[,1]
tg17<-read.table("tGCRMA_permutated_17.txt",header=FALSE)[,1]
tg18<-read.table("tGCRMA_permutated_18.txt",header=FALSE)[,1]
tg19<-read.table("tGCRMA_permutated_19.txt",header=FALSE)[,1]
tg20<-read.table("tGCRMA_permutated_20.txt",header=FALSE)[,1]
tg30<-read.table("tGCRMA_permutated_30.txt",header=FALSE)[,1]
tg50<-read.table("tGCRMA_permutated_50.txt",header=FALSE)[,1]
tg100<-read.table("tGCRMA_permutated_100.txt",header=FALSE)[,1]


### Plot the permutated chips correlation
means.RMA <- c(mean(R2),mean(R3),mean(R4),mean(R5),mean(R6),mean(R7),mean(R8),mean(R9),mean(R10),mean(R11),mean(R12),mean(R13),mean(R14),mean(R15),mean(R16),mean(R17),mean(R18),mean(R19),mean(R20),mean(R30),mean(R50),mean(R100))
sd.RMA <- c(sd(R2),sd(R3),sd(R4),sd(R5),sd(R6),sd(R7),sd(R8),sd(R9),sd(R10),sd(R11),sd(R12),sd(R13),sd(R14),sd(R15),sd(R16),sd(R17),sd(R18),sd(R19),sd(R20),sd(R30),sd(R50),sd(R100))
names(means.RMA)<-samplepoints;names(sd.RMA)<-samplepoints

means.RMALM <- c(mean(RLM2),mean(RLM3),mean(RLM4),mean(RLM5),mean(RLM6),mean(RLM7),mean(RLM8),mean(RLM9),mean(RLM10),mean(RLM11),mean(RLM12),mean(RLM13),mean(RLM14),mean(RLM15),mean(RLM16),mean(RLM17),mean(RLM18),mean(RLM19),mean(RLM20),mean(RLM30),mean(RLM50),mean(RLM100))
sd.RMALM <- c(sd(RLM2),sd(RLM3),sd(RLM4),sd(RLM5),sd(RLM6),sd(RLM7),sd(RLM8),sd(RLM9),sd(RLM10),sd(RLM11),sd(RLM12),sd(RLM13),sd(RLM14),sd(RLM15),sd(RLM16),sd(RLM17),sd(RLM18),sd(RLM19),sd(RLM20),sd(RLM30),sd(RLM50),sd(RLM100))
names(means.RMALM)<-samplepoints;names(sd.RMALM)<-samplepoints

means.RMALOG <- c(mean(RLOG2),mean(RLOG3),mean(RLOG4),mean(RLOG5),mean(RLOG6),mean(RLOG7),mean(RLOG8),mean(RLOG9),mean(RLOG10),mean(RLOG11),mean(RLOG12),mean(RLOG13),mean(RLOG14),mean(RLOG15),mean(RLOG16),mean(RLOG17),mean(RLOG18),mean(RLOG19),mean(RLOG20),mean(RLOG30),mean(RLOG50),mean(RLOG100))
sd.RMALOG <- c(sd(RLOG2),sd(RLOG3),sd(RLOG4),sd(RLOG5),sd(RLOG6),sd(RLOG7),sd(RLOG8),sd(RLOG9),sd(RLOG10),sd(RLOG11),sd(RLOG12),sd(RLOG13),sd(RLOG14),sd(RLOG15),sd(RLOG16),sd(RLOG17),sd(RLOG18),sd(RLOG19),sd(RLOG20),sd(RLOG30),sd(RLOG50),sd(RLOG100))
names(means.RMALOG)<-samplepoints;names(sd.RMALOG)<-samplepoints

means.tRMA <- c(mean(t2),mean(t3),mean(t4),mean(t5),mean(t6),mean(t7),mean(t8),mean(t9),mean(t10),mean(t11),mean(t12),mean(t13),mean(t14),mean(t15),mean(t16),mean(t17),mean(t18),mean(t19),mean(t20),mean(t30),mean(t50),mean(t100))
sd.tRMA <- c(sd(t2),sd(t3),sd(t4),sd(t5),sd(t6),sd(t7),sd(t8),sd(t9),sd(t10),sd(t11),sd(t12),sd(t13),sd(t14),sd(t15),sd(t16),sd(t17),sd(t18),sd(t19),sd(t20),sd(t30),sd(t50),sd(t100))
names(means.tRMA)<-samplepoints;names(sd.tRMA)<-samplepoints

means.GCRMA <- c(mean(g2),mean(g3),mean(g4),mean(g5),mean(g6),mean(g7),mean(g8),mean(g9),mean(g10),mean(g11),mean(g12),mean(g13),mean(g14),mean(g15),mean(g16),mean(g17),mean(g18),mean(g19),mean(g20),mean(g30),mean(g50),mean(g100))
sd.GCRMA <- c(sd(g2),sd(g3),sd(g4),sd(g5),sd(g6),sd(g7),sd(g8),sd(g9),sd(g10),sd(g11),sd(g12),sd(g13),sd(g14),sd(g15),sd(g16),sd(g17),sd(g18),sd(g19),sd(g20),sd(g30),sd(g50),sd(g100))
names(means.GCRMA)<-samplepoints;names(sd.GCRMA)<-samplepoints

means.tGCRMA <- c(mean(tg2),mean(tg3),mean(tg4),mean(tg5),mean(tg6),mean(tg7),mean(tg8),mean(tg9),mean(tg10),mean(tg11),mean(tg12),mean(tg13),mean(tg14),mean(tg15),mean(tg16),mean(tg17),mean(tg18),mean(tg19),mean(tg20),mean(tg30),mean(tg50),mean(tg100))
sd.tGCRMA <- c(sd(tg2),sd(tg3),sd(tg4),sd(tg5),sd(tg6),sd(tg7),sd(tg8),sd(tg9),sd(tg10),sd(tg11),sd(tg12),sd(tg13),sd(tg14),sd(tg15),sd(tg16),sd(tg17),sd(tg18),sd(tg19),sd(tg20),sd(tg30),sd(tg50),sd(tg100))
names(means.tGCRMA)<-samplepoints;names(sd.tGCRMA)<-samplepoints


setwd(plot_dir)
pdf(file="figure4.pdf",width=12,height=8,pointsize=14)
# Draw plot
plot(means.RMA,lty=0,lwd=0,ylim=c(0,1),xaxt="n",type="n",
		main="Sampling of permutated ATH1 microarrays",xlab="Sample size",ylab="Correlation coefficient",cex.axis=1.5, cex.lab=1.7,cex.main=2)
polygon(c(1:length(samplepoints),rev(1:length(samplepoints))),c(means.RMA+sd.RMA,rev(means.RMA-sd.RMA)),border="#20202015",col="#20202015")
polygon(c(1:length(samplepoints),rev(1:length(samplepoints))),c(means.GCRMA+sd.GCRMA,rev(means.GCRMA-sd.GCRMA)),border="#20202015",col="#20202015")
polygon(c(1:length(samplepoints),rev(1:length(samplepoints))),c(means.RMALM+sd.RMALM,rev(means.RMALM-sd.RMALM)),border="#20202015",col="#20202015")
polygon(c(1:length(samplepoints),rev(1:length(samplepoints))),c(means.RMALOG+sd.RMALOG,rev(means.RMALOG-sd.RMALOG)),border="#20202015",col="#20202015")
polygon(c(1:length(samplepoints),rev(1:length(samplepoints))),c(means.tRMA+sd.tRMA,rev(means.tRMA-sd.tRMA)),border="#20202015",col="#20202015")
polygon(c(1:length(samplepoints),rev(1:length(samplepoints))),c(means.tGCRMA+sd.tGCRMA,rev(means.tGCRMA-sd.tGCRMA)),border="#20202015",col="#20202015")
lines(means.RMA,lty=2,col="blue",type="b",lwd=3,pch=2,cex=1.5)
lines(means.GCRMA,lty=3,col="darkgreen",type="b",lwd=3,pch=3,cex=1.5)
lines(means.RMALM,lty=4,col="magenta",type="b",lwd=3,pch=4,cex=1.5)
lines(means.RMALOG,lty=5,col="orange",type="b",lwd=3,pch=5,cex=1.5)
lines(means.tRMA,lty=6,col="black",type="b",lwd=3,pch=6,cex=1.5)
lines(means.tGCRMA,lty=7,col="green",type="b",lwd=3,pch=7,cex=1.5)
# SD
lines(means.RMA+sd.RMA,col="blue",type="l",lwd=1,lty=2,pch=2)
lines(means.RMA-sd.RMA,col="blue",type="l",lwd=1,lty=2,pch=2)
lines(means.GCRMA+sd.GCRMA,col="darkgreen",type="l",lwd=2,lty=3,pch=3)
lines(means.GCRMA-sd.GCRMA,col="darkgreen",type="l",lwd=2,lty=3,pch=3)
lines(means.RMALM+sd.RMALM,col="magenta",type="l",lwd=1,lty=4,pch=4)
lines(means.RMALM-sd.RMALM,col="magenta",type="l",lwd=1,lty=4,pch=4)
lines(means.RMALOG+sd.RMALOG,col="orange",type="l",lwd=1,lty=5,pch=5)
lines(means.RMALOG-sd.RMALOG,col="orange",type="l",lwd=1,lty=5,pch=5)
lines(means.tRMA+sd.tRMA,col="black",type="l",lwd=1,lty=6,pch=6)
lines(means.tRMA-sd.tRMA,col="black",type="l",lwd=1,lty=6,pch=6)
lines(means.tGCRMA+sd.tGCRMA,col="green",type="l",lwd=1,lty=7,pch=7)
lines(means.tGCRMA-sd.tGCRMA,col="green",type="l",lwd=1,lty=7,pch=7)
legend("topright", c("rma","gcrma","rma - robust linear model", "rma -average of log", "trma", "tgcrma"), box.lwd=2, pch=c(2,3,4,5,6,7), lwd=c(3),lty=c(2,3,4,5,6,7),col=c("blue","darkgreen","magenta","orange","black","green"),cex=1.5)
axis(side = 1, at = 1:length(samplepoints), labels = samplepoints, cex.axis = 1.1)
dev.off()


#######################################################
############### Figure 5 - Clustering #############
#######################################################

clustering_folder<-"/data/blast/federico/oddMedianPolish/clustering/"

# Samples and tissues from AtGenExpress stress series
setwd(clustering_folder)
samples<-read.table("stressSamplesATGE.txt",as.is=TRUE)[,1]
tissues<-read.table("stressTissuesATGE.txt",as.is=TRUE)[,1]
dataset<-tissues
names(dataset)<-samples

library(affyPLM)
library(trma)

for (method in c("rma","trma")) {
	for(cycle in 1:1000) {
		# Sample subsets of 5 arrays (3 + 2)
		check<-0
		while (check==0) {
			subset<-sample(samples,5)
			subset<-dataset[subset]
			num<-0
			for (i in 1:length(subset)) {
				if (subset[i]=="roots") {
					num<-num+1
				}
			}
			if (num==2 || num ==3) {
				check<-1
			}
		}
		
		# Load CEL files
		setwd(original_array_dir)
		abatch<-ReadAffy(filenames=names(subset))
		if (method=="rma") {eset<-rma(abatch) }
		if (method=="trma") {eset<-trma(abatch) }
		
		corm<-1-cor(eset,method="spearman")
		# Get combinations
		samplenames<-vector()
		tissuenames<-vector()
		for (i in 1:length(subset)) {
			if (i==length(subset)) {next}
			for (j in (i+1):length(subset)) {
				samplenames<-c(samplenames,names(subset)[i],names(subset)[j])
				tissuenames<-c(tissuenames,subset[i],subset[j])
			}
		}
		# Intra/inter tissue distance ratio (LOW IS GOOD)
		intraroots<-vector()
		intrashoots<-vector()
		inter<-vector()
		i<-1
		while (i < length(samplenames)) {
			sample1<-samplenames[i]
			sample2<-samplenames[i+1]
			tissue1<-tissuenames[i]
			tissue2<-tissuenames[i+1]
			thiscor<-corm[sample1,sample2]
			if(tissue1!=tissue2) {
				inter<-c(inter,thiscor)
			}
			else {
				if (tissue1=="roots") {
					intraroots<-c(intraroots,thiscor)
				}
				else {
					intrashoots<-c(intrashoots,thiscor)
				}
			}
			i<-i+2
		}
		ratio<-mean(c(intraroots,intrashoots))/mean(inter)
		
		setwd(paste(sep="",clustering_dir,method))
		write.table(intraroots,file="var_intraroots5.txt",row.names=FALSE,col.names=FALSE,quote=FALSE,append=TRUE)
		write.table(intrashoots,file="var_intrashoots5.txt",row.names=FALSE,col.names=FALSE,quote=FALSE,append=TRUE)
		write.table(inter,file="var_inter5.txt",row.names=FALSE,col.names=FALSE,quote=FALSE,append=TRUE)
		write.table(ratio,file="var_ratio5.txt",row.names=FALSE,col.names=FALSE,quote=FALSE,append=TRUE)
	}
}

#### Analysis
setwd(paste(sep="",clustering_dir,"rma"))
rma.ratio<-read.table(file="var_ratio5.txt",as.is=TRUE)[,1]
rma.inter<-read.table(file="var_inter5.txt")[,1]
rma.intraroots<-read.table(file="var_intraroots5.txt")[,1]
rma.intrashoots<-read.table(file="var_intrashoots5.txt")[,1]
rma.intra<-c(rma.intrashoots,rma.intraroots)


setwd(paste(sep="",clustering_dir,"trma"))
trma.ratio<-read.table(file="var_ratio5.txt",as.is=TRUE)[,1]
trma.inter<-read.table(file="var_inter5.txt")[,1]
trma.intraroots<-read.table(file="var_intraroots5.txt")[,1]
trma.intrashoots<-read.table(file="var_intrashoots5.txt")[,1]
trma.intra<-c(trma.intrashoots,trma.intraroots)


setwd(plot_dir)
pdf(file="var_inter.pdf")
boxplot(rma.inter,trma.inter,col=c("grey","white"),names=c("RMA","tRMA"),ylim=c(0,0.9))
wt<-wilcox.test(rma.inter,trma.inter)$p.val
mtext(paste(sep="","Wilcoxon test p-value: ",wt))
dev.off()
pdf(file="var_intraroots.pdf")
boxplot(rma.intraroots,trma.intraroots,col=c("grey","white"),names=c("RMA","tRMA"),ylim=c(0,0.9))
dev.off()
pdf(file="var_intrashoots.pdf")
boxplot(rma.intrashoots,trma.intrashoots,col=c("grey","white"),names=c("RMA","tRMA"),ylim=c(0,0.9))
dev.off()
pdf(file="var_intra.pdf")
boxplot(rma.intra,trma.intra,col=c("grey","white"),names=c("RMA","tRMA"),ylim=c(0,0.9))
wt<-wilcox.test(rma.intra,trma.intra)$p.val
mtext(paste(sep="","Wilcoxon test p-value: ",wt))
dev.off()
