# Supplementary material for: Algorithm-driven Artifacts in median polish summarization of Microarray data
Source: BMC Bioinformatics. 2010 Nov 11;11:553. doi: 10.1186/1471-2105-11-553 (PMC2998528; doi:10.1186/1471-2105-11-553)
Supplement: Additional file 15 — supplementary R code for plot generation. a collection of R scripts used to generate the paper's pictures. [file 1471-2105-11-553-S15.ZIP › stressSamplesATGE.txt]

GSM131223.CEL
GSM131224.CEL
GSM131225.CEL
GSM131226.CEL
GSM131227.CEL
GSM131228.CEL
GSM131229.CEL
GSM131230.CEL
GSM131231.CEL
GSM131232.CEL
GSM131233.CEL
GSM131234.CEL
GSM131235.CEL
GSM131236.CEL
GSM131237.CEL
GSM131238.CEL
GSM131239.CEL
GSM131240.CEL
GSM131241.CEL
GSM131242.CEL
GSM131243.CEL
GSM131244.CEL
GSM131245.CEL
GSM131246.CEL
GSM131247.CEL
GSM131248.CEL
GSM131249.CEL
GSM131250.CEL
GSM131251.CEL
GSM131252.CEL
GSM131253.CEL
GSM131254.CEL
GSM131255.CEL
GSM131256.CEL
GSM131257.CEL
GSM131258.CEL
GSM131259.CEL
GSM131260.CEL
GSM131261.CEL
GSM131262.CEL
GSM131263.CEL
GSM131264.CEL
GSM131265.CEL
GSM131266.CEL
GSM131267.CEL
GSM131268.CEL
GSM131269.CEL
GSM131270.CEL
GSM131271.CEL
GSM131272.CEL
GSM131273.CEL
GSM131274.CEL
GSM131275.CEL
GSM131276.CEL
GSM131277.CEL
GSM131278.CEL
GSM131279.CEL
GSM131280.CEL
GSM131281.CEL
GSM131282.CEL
GSM131283.CEL
GSM131284.CEL
GSM131285.CEL
GSM131286.CEL
GSM131287.CEL
GSM131288.CEL
GSM131289.CEL
GSM131290.CEL
GSM131291.CEL
GSM131292.CEL
GSM131293.CEL
GSM131294.CEL
GSM131295.CEL
GSM131296.CEL
GSM131297.CEL
GSM131298.CEL
GSM131299.CEL
GSM131300.CEL
GSM131301.CEL
GSM131302.CEL
GSM131303.CEL
GSM131304.CEL
GSM131305.CEL
GSM131306.CEL
GSM131307.CEL
GSM131308.CEL
GSM131309.CEL
GSM131310.CEL
GSM131311.CEL
GSM131312.CEL
GSM131313.CEL
GSM131314.CEL
GSM131315.CEL
GSM131316.CEL
GSM131317.CEL
GSM131318.CEL
GSM131319.CEL
GSM131320.CEL
GSM131321.CEL
GSM131322.CEL
GSM131323.CEL
GSM131324.CEL
GSM131325.CEL
GSM131326.CEL
GSM131327.CEL
GSM131328.CEL
GSM131329.CEL
GSM131330.CEL
GSM131331.CEL
GSM131332.CEL
GSM131333.CEL
GSM131334.CEL
GSM131335.CEL
GSM131336.CEL
GSM131337.CEL
GSM131338.CEL
GSM131339.CEL
GSM131340.CEL
GSM131341.CEL
GSM131342.CEL
GSM131343.CEL
GSM131344.CEL
GSM131345.CEL
GSM131346.CEL
GSM131347.CEL
GSM131348.CEL
GSM131349.CEL
GSM131350.CEL
GSM131351.CEL
GSM131352.CEL
GSM131353.CEL
GSM131354.CEL
GSM131355.CEL
GSM131356.CEL
GSM131357.CEL
GSM131358.CEL
GSM131359.CEL
GSM131360.CEL
GSM131361.CEL
GSM131362.CEL
GSM131363.CEL
GSM131364.CEL
GSM131365.CEL
GSM131366.CEL
GSM131367.CEL
GSM131368.CEL
GSM131369.CEL
GSM131370.CEL
GSM131371.CEL
GSM131372.CEL
GSM131373.CEL
GSM131374.CEL
GSM131375.CEL
GSM131376.CEL
GSM131377.CEL
GSM131378.CEL
GSM131379.CEL
GSM131380.CEL
GSM131381.CEL
GSM131382.CEL
GSM131383.CEL
GSM131384.CEL
GSM131385.CEL
GSM131386.CEL
GSM131387.CEL
GSM131388.CEL
GSM131389.CEL
GSM131390.CEL
GSM131391.CEL
GSM131392.CEL
GSM131393.CEL
GSM131394.CEL
GSM131395.CEL
GSM131396.CEL
GSM131397.CEL
GSM131398.CEL
GSM131399.CEL
GSM131400.CEL
GSM131401.CEL
GSM131402.CEL
GSM131403.CEL
GSM131404.CEL
GSM131405.CEL
GSM131406.CEL
GSM131407.CEL
GSM131408.CEL
GSM131409.CEL
GSM131410.CEL
GSM131411.CEL
GSM131412.CEL
GSM131413.CEL
GSM131414.CEL
GSM131415.CEL
GSM131416.CEL
GSM131417.CEL
GSM131418.CEL
GSM131419.CEL
GSM131420.CEL
GSM131421.CEL
GSM131422.CEL
GSM131423.CEL
GSM131424.CEL
GSM131425.CEL
GSM131426.CEL
GSM131427.CEL
GSM131428.CEL
GSM131429.CEL
GSM131430.CEL
GSM131431.CEL
GSM131432.CEL
GSM131433.CEL
GSM131434.CEL
GSM131435.CEL
GSM131436.CEL
GSM131437.CEL
GSM131438.CEL
GSM131439.CEL
GSM131440.CEL
GSM131441.CEL
GSM131442.CEL
GSM131443.CEL
GSM131444.CEL
GSM131445.CEL
GSM131446.CEL
GSM131447.CEL
GSM131448.CEL
GSM131449.CEL
GSM131450.CEL
GSM131451.CEL
GSM131452.CEL
GSM131453.CEL
GSM131454.CEL
GSM131455.CEL
GSM131456.CEL
GSM131457.CEL
GSM131458.CEL
GSM131459.CEL
GSM131460.CEL
GSM131461.CEL
GSM131462.CEL
GSM131463.CEL
GSM131464.CEL
GSM131465.CEL
GSM131466.CEL
GSM131467.CEL
GSM131468.CEL
GSM131469.CEL
GSM131470.CEL
