# Supplementary material for: Algorithm-driven Artifacts in median polish summarization of Microarray data
Source: BMC Bioinformatics. 2010 Nov 11;11:553. doi: 10.1186/1471-2105-11-553 (PMC2998528; doi:10.1186/1471-2105-11-553)
Supplement: Additional file 15 — supplementary R code for plot generation. a collection of R scripts used to generate the paper's pictures. [file 1471-2105-11-553-S15.ZIP › stressTissuesATGE.txt]

shoots
shoots
roots
roots
shoots
shoots
roots
roots
shoots
shoots
roots
roots
shoots
shoots
roots
roots
shoots
shoots
roots
roots
shoots
shoots
roots
roots
shoots
shoots
roots
roots
shoots
shoots
roots
roots
shoots
shoots
roots
roots
shoots
shoots
roots
roots
shoots
shoots
roots
roots
shoots
shoots
roots
roots
shoots
shoots
roots
roots
shoots
shoots
roots
roots
shoots
shoots
roots
roots
shoots
shoots
roots
roots
shoots
shoots
roots
roots
shoots
shoots
roots
roots
shoots
shoots
roots
roots
shoots
shoots
roots
roots
shoots
shoots
roots
roots
shoots
shoots
roots
roots
shoots
shoots
roots
roots
shoots
shoots
roots
roots
shoots
shoots
roots
roots
shoots
shoots
roots
roots
shoots
shoots
roots
roots
shoots
shoots
roots
roots
shoots
shoots
roots
roots
shoots
shoots
roots
roots
shoots
shoots
roots
roots
shoots
shoots
roots
roots
shoots
shoots
roots
roots
shoots
shoots
roots
roots
shoots
shoots
roots
roots
shoots
shoots
roots
roots
shoots
shoots
roots
roots
shoots
shoots
roots
roots
shoots
shoots
roots
roots
shoots
shoots
roots
roots
shoots
shoots
roots
roots
shoots
shoots
roots
roots
shoots
shoots
roots
roots
shoots
shoots
roots
roots
shoots
shoots
roots
roots
shoots
shoots
roots
roots
shoots
shoots
roots
roots
shoots
shoots
roots
roots
shoots
shoots
roots
roots
shoots
shoots
roots
roots
shoots
shoots
roots
roots
shoots
shoots
roots
roots
shoots
shoots
roots
roots
shoots
shoots
roots
roots
shoots
shoots
roots
roots
shoots
shoots
roots
roots
shoots
shoots
roots
roots
shoots
shoots
roots
roots
shoots
shoots
roots
roots
shoots
shoots
roots
roots
shoots
shoots
roots
roots
shoots
shoots
roots
roots
